# Supplementary material for: Sirtuin-3 Protects Cochlear Hair Cells Against Noise-Induced Damage via the Superoxide Dismutase 2/Reactive Oxygen Species Signaling Pathway
Source: Front Cell Dev Biol. 2021 Nov 18;9:766512. doi: 10.3389/fcell.2021.766512 (PMC8637754; doi:10.3389/fcell.2021.766512)
Supplement: Supplementary file 1 [file DataSheet1.ZIP]

Archive with 136 entries (96 files):
- supplementary/
- supplementary/figure1/
- supplementary/figure1/PTS ABR threshold shift.xlsx
- supplementary/figure1/TTS ABR threshold shift.xlsx
- supplementary/figure1/wave I.xlsx
- supplementary/figure2/
- supplementary/figure2/2A/
- supplementary/figure2/2A/apical/
- supplementary/figure2/2A/apical/CONTROL.tif
- supplementary/figure2/2A/apical/PTS.tif
- supplementary/figure2/2A/apical/TTS.tif
- supplementary/figure2/2A/basal/
- supplementary/figure2/2A/basal/CONTROL.tif
- supplementary/figure2/2A/basal/PTS.tif
- supplementary/figure2/2A/basal/TTS.tif
- supplementary/figure2/2A/middle/
- supplementary/figure2/2A/middle/CONTROL.tif
- supplementary/figure2/2A/middle/PTS.tif
- supplementary/figure2/2A/middle/TTS.tif
- supplementary/figure2/2B.xlsx
- supplementary/figure2/2C/
- supplementary/figure2/2C/apical/
- supplementary/figure2/2C/apical/CONTROL.tif
- supplementary/figure2/2C/apical/PTS.tif
- supplementary/figure2/2C/apical/TTS.tif
- supplementary/figure2/2C/basal/
- supplementary/figure2/2C/basal/control.tif
- supplementary/figure2/2C/basal/PTS.tiff
- supplementary/figure2/2C/basal/TTS.tif
- supplementary/figure2/2C/middle/
- supplementary/figure2/2C/middle/control.tif
- supplementary/figure2/2C/middle/pts.tif
- supplementary/figure2/2C/middle/TTS.tif
- supplementary/figure2/2D.xlsx
- supplementary/figure2/2E.xlsx
- supplementary/figure3/
- supplementary/figure3/3A/
- supplementary/figure3/3A/control.pdf
- supplementary/figure3/3A/NE2.pdf
- supplementary/figure3/3B/
- supplementary/figure3/3B/JC1-1.xlsx
- supplementary/figure3/3B/JC1-2.xlsx
- supplementary/figure3/3C/
- supplementary/figure3/3C/Control/
- supplementary/figure3/3C/Control/Project001_Series025_Crop001_Processed001.tif
- supplementary/figure3/3C/Control/Project001_Series025_Crop001_Processed001_ch00.tif
- supplementary/figure3/3C/Control/Project001_Series025_Crop001_Processed001_ch01.tif
- supplementary/figure3/3C/Control/Project001_Series025_Crop001_Processed001_ch02.tif
- supplementary/figure3/3C/PTS/
- supplementary/figure3/3C/PTS/5_Series005_Processed001.tif
- supplementary/figure3/3C/PTS/5_Series005_Processed001_ch00.tif
- supplementary/figure3/3C/PTS/5_Series005_Processed001_ch01.tif
- supplementary/figure3/3C/PTS/5_Series005_Processed001_ch02.tif
- supplementary/figure3/3D8-OH.xlsx
- supplementary/figure3/3E/
- supplementary/figure3/3E/coxiv.JPG
- supplementary/figure3/3E/coxiv灰度值.xlsx
- supplementary/figure3/3E/cytoc.JPG
- supplementary/figure3/3F/
- supplementary/figure3/3F/actin.tif
- supplementary/figure3/3F/cytoc.tif
- supplementary/figure3/3F/cytoC灰度值.xlsx
- supplementary/figure4/
- supplementary/figure4/4B.xlsx
- supplementary/figure4/4C/
- supplementary/figure4/4C/apical/
- supplementary/figure4/4C/apical/PTS+3-TYP.tif
- supplementary/figure4/4C/apical/PTS.tif
- supplementary/figure4/4C/basal/
- supplementary/figure4/4C/basal/PTS+3TYP.tif
- supplementary/figure4/4C/basal/PTS.tif
- supplementary/figure4/4C/middle/
- supplementary/figure4/4C/middle/PTS+3TYP.tif
- supplementary/figure4/4C/middle/PTS.tif
- supplementary/figure4/4D.xlsx
- supplementary/figure4/4E/
- supplementary/figure4/4E/apical/
- supplementary/figure4/4E/apical/PTS+3TYP.tif
- supplementary/figure4/4E/apical/PTS.tif
- supplementary/figure4/4E/basal/
- supplementary/figure4/4E/basal/PTS+3TYP.tif
- supplementary/figure4/4E/basal/PTS1.tif
- supplementary/figure4/4E/middle/
- supplementary/figure4/4E/middle/PTS+3TYP.tif
- supplementary/figure4/4E/middle/PTS.tif
- supplementary/figure4/4F.xlsx
- supplementary/figure4/4G.xlsx
- supplementary/figure5/
- supplementary/figure5/5A/
- supplementary/figure5/5A/ACSOD2.JPG
- supplementary/figure5/5A/ACTIN.JPG
- supplementary/figure5/5A/sod2.tif
- supplementary/figure5/5A/SOD2灰度值.xlsx
- supplementary/figure5/5B SOD2活性.xlsx
- supplementary/figure5/5C/
- supplementary/figure5/5C/PTS/
- supplementary/figure5/5C/PTS/6.9 TUNEL-4HNE-RMYO-APEX_Series002_Processed001.tif
- supplementary/figure5/5C/PTS/6.9 TUNEL-4HNE-RMYO-APEX_Series002_Processed001_ch02.tif
- supplementary/figure5/5C/PTS/6.9 TUNEL-4HNE-RMYO-APEX_Series002_Processed001_ch03.tif
- supplementary/figure5/5C/PTS+3TYP/
- supplementary/figure5/5C/PTS+3TYP/Project001_Series003_Processed001.tif
- supplementary/figure5/5C/PTS+3TYP/Project001_Series003_Processed001_ch02.tif
- supplementary/figure5/5C/PTS+3TYP/Project001_Series003_Processed001_ch03.tif
- supplementary/figure5/5D 4HNE.xlsx
- supplementary/figure5/5E ROS.xlsx
- supplementary/figure5/5F/
- supplementary/figure5/5F/B-A M.tif
- supplementary/figure5/5F/CASPASE3 M.jpg
- supplementary/figure5/5F/cytc cas.xlsx
- supplementary/figure5/5F/cytoC M.tif
- supplementary/figure6/
- supplementary/figure6/6B.tif
- supplementary/figure6/6C/
- supplementary/figure6/6C/actin.JPG
- supplementary/figure6/6C/BA.JPG
- supplementary/figure6/6C/SIRT3 M.jpg
- supplementary/figure6/6C/SIRT3-1.JPG
- supplementary/figure6/6C/SIRT3灰度值.xlsx
- supplementary/figure6/6D.xlsx
- supplementary/figure6/6E/
- supplementary/figure6/6E/apical/
- supplementary/figure6/6E/apical/PTS+2ME.tif
- supplementary/figure6/6E/apical/PTS+AAV+2ME.tif
- supplementary/figure6/6E/apical/PTS+AAVSIRT3.tif
- supplementary/figure6/6E/apical/PTS.tif
- supplementary/figure6/6E/basal/
- supplementary/figure6/6E/basal/PTS+2ME.tif
- supplementary/figure6/6E/basal/PTS+AAV+2ME.tif
- supplementary/figure6/6E/basal/PTS+AAV.tif
- supplementary/figure6/6E/basal/PTS.tif
- supplementary/figure6/6E/MIDDLE/
- supplementary/figure6/6E/MIDDLE/PTS+2ME.tif
- supplementary/figure6/6E/MIDDLE/PTS+AAV+2ME.tif
- supplementary/figure6/6E/MIDDLE/PTS+AAV.tif
- supplementary/figure6/6E/MIDDLE/PTS.tif
- supplementary/figure6/6F.xlsx
