# Supplementary material for: Sirtuin-3 Protects Cochlear Hair Cells Against Noise-Induced Damage via the Superoxide Dismutase 2/Reactive Oxygen Species Signaling Pathway
Source: Front Cell Dev Biol. 2021 Nov 18;9:766512. doi: 10.3389/fcell.2021.766512 (PMC8637754; doi:10.3389/fcell.2021.766512)
Supplement: Supplementary file 1 [file DataSheet1.ZIP › supplementary/figure1/PTS ABR threshold shift.xlsx]

## Sheet: Sheet1
	pre-exposure											24hr post-exposure											2wk post-exposure
click	0	5	5	5	-5	-5	0	0	0	0		30	30	30	20	25	25	30	25	25	30		10	10	15	20	20	10	10	15	15	10
4k	-5	0	5	5	-5	0	-5	5	-5	-5		25	30	30	20	20	30	30	25	20	20		10	10	15	10	20	10	15	5	20	20
8k	5	5	0	0	0	0	0	-5	0	0		30	20	25	20	20	25	20	25	30	30		15	25	15	20	20	25	20	15	15	10
16k	-5	0	0	-5	0	0	5	0	0	-5		30	25	20	25	25	20	25	20	25	20		10	10	15	15	15	10	15	10	15	15
32k	-5	-5	5	-5	0	0	5	0	5	0		30	25	25	25	30	30	25	30	20	20		15	10	10	20	20	15	20	20	10	15
