# Supplementary material for: Sirtuin-3 Protects Cochlear Hair Cells Against Noise-Induced Damage via the Superoxide Dismutase 2/Reactive Oxygen Species Signaling Pathway
Source: Front Cell Dev Biol. 2021 Nov 18;9:766512. doi: 10.3389/fcell.2021.766512 (PMC8637754; doi:10.3389/fcell.2021.766512)
Supplement: Supplementary file 1 [file DataSheet1.ZIP › supplementary/figure1/TTS ABR threshold shift.xlsx]

## Sheet: Sheet1
	pre-exposure											24hr post-exposure											2wk post-exposure
click	5	0	0	-5	-5	0	0	-5	5	0		5	5	15	5	10	5	10	5	5	5		5	0	5	5	-5	0	5	-5	0	0
4k	0	5	0	5	0	0	0	-5	5	5		5	5	10	10	15	5	15	5	5	5		5	5	0	5	0	5	5	-5	5	-5
8k	5	0	5	-5	5	0	5	0	-5	0		5	5	10	10	5	5	10	5	5	5		5	0	5	5	5	5	5	0	-5	0
16k	0	0	5	-5	-5	5	0	-5	-5	0		5	5	0	5	10	15	0	10	10	5		5	0	5	-5	-5	5	5	0	5	0
32k	0	5	0	5	0	5	5	0	-5	5		15	5	10	5	10	10	10	15	5	15		0	10	10	5	5	5	5	-5	0	-5
