# Supplementary material for: Sirtuin-3 Protects Cochlear Hair Cells Against Noise-Induced Damage via the Superoxide Dismutase 2/Reactive Oxygen Species Signaling Pathway
Source: Front Cell Dev Biol. 2021 Nov 18;9:766512. doi: 10.3389/fcell.2021.766512 (PMC8637754; doi:10.3389/fcell.2021.766512)
Supplement: Supplementary file 1 [file DataSheet1.ZIP › supplementary/figure1/wave I.xlsx]

## Sheet: Sheet1
	Control											TTS											PTS
4k	1.8	1.5	1.5	1.7	1.7	1.8	1.5	1.5	1.5	1.7		0.5	0.8	1.2	1.3	1.5	1.6	1.2	1.4	1.5	1		0.3	1.1	0.6	0.6	1	1	1.3	1.4	1.4	0.7
8k	1.9	2.1	1.9	2.3	1.6	1.6	2.2	2.3	2.4	1.9		2	2	1.7	1	1.7	1.2	1	1.9	1.2	1.1		0.8	1.7	1.2	1.8	1.8	1.2	0.5	1.1	0.5	1.9
16k	3.6	3.1	3.1	3.2	2.9	2.8	3.3	3.2	3.1	3.5		2.7	2.9	2	2.2	2.5	3	2.6	2.3	2.1	2.9		1.6	2	0.9	1.9	1.6	1.5	1.8	1.6	1.3	1.1
32k	2	1.8	1.3	1.8	1.1	1.4	1.3	1.7	1.9	1.5		0.8	0.9	1.3	1	1.7	0.9	1	0.5	1.6	1		1.1	1	0.5	0.8	0.7	0.5	0.2	1.3	0.6	0.6
