# Supplementary material for: Sirtuin-3 Protects Cochlear Hair Cells Against Noise-Induced Damage via the Superoxide Dismutase 2/Reactive Oxygen Species Signaling Pathway
Source: Front Cell Dev Biol. 2021 Nov 18;9:766512. doi: 10.3389/fcell.2021.766512 (PMC8637754; doi:10.3389/fcell.2021.766512)
Supplement: Supplementary file 1 [file DataSheet1.ZIP › supplementary/figure2/2B.xlsx]

## Sheet: Sheet1
	Control											TTS											PTS
Apical	100	100	100	100	100	100	100	100	100	100		100	98	99	100	97	98	100	96	95	100		92	96	90	98	98	94	98	90	99	93
Middle	100	100	100	100	100	100	100	100	100	100		100	97	99	100	98	96	100	98	99	99		85	88	87	86	94	88	81	81	85	89
Basal	100	100	100	100	100	100	100	100	100	100		97	99	96	100	100	95	99	100	95	96		85	86	89	80	79	80	81	83	76	84
