# Supplementary material for: Sirtuin-3 Protects Cochlear Hair Cells Against Noise-Induced Damage via the Superoxide Dismutase 2/Reactive Oxygen Species Signaling Pathway
Source: Front Cell Dev Biol. 2021 Nov 18;9:766512. doi: 10.3389/fcell.2021.766512 (PMC8637754; doi:10.3389/fcell.2021.766512)
Supplement: Supplementary file 1 [file DataSheet1.ZIP › supplementary/figure2/2D.xlsx]

## Sheet: Sheet1
	Control											TTS											PTS
Apical	13	13	9	13	7	13	13	12	8	8		7	4	9	8	10	8	10	5	5	8		4	6	3	3	5	2	5	4	6	4
Middle	15	18	18	16	17	15	17	18	20	20		15	12	12	14	11	12	11	14	14	13		9	7	10	8	8	10	8	8	10	7
Basal	18	19	18	20	21	16	18	21	17	17		12	12	11	15	14	11	13	16	13	12		8	9	11	11	8	8	7	10	7	7
