# Supplementary material for: Sirtuin-3 Protects Cochlear Hair Cells Against Noise-Induced Damage via the Superoxide Dismutase 2/Reactive Oxygen Species Signaling Pathway
Source: Front Cell Dev Biol. 2021 Nov 18;9:766512. doi: 10.3389/fcell.2021.766512 (PMC8637754; doi:10.3389/fcell.2021.766512)
Supplement: Supplementary file 1 [file DataSheet1.ZIP › supplementary/figure2/2E.xlsx]

## Sheet: Sheet1
	Control											TTS											PTS
Apical	1	3	1	3	4	2	4	1	2	4		5	5	3	3	6	4	6	5	3	5		6	7	6	4	5	5	5	5	6	5
Middle	3	4	3	5	4	2	3	2	1	3		7	4	4	3	4	6	4	7	5	5		6	7	7	5	6	8	5	4	6	7
Basal	5	6	3	5	3	3	5	6	4	5		7	8	5	5	8	8	6	6	6	7		8	7	9	9	10	11	9	7	7	11
