# Supplementary material for: Sirtuin-3 Protects Cochlear Hair Cells Against Noise-Induced Damage via the Superoxide Dismutase 2/Reactive Oxygen Species Signaling Pathway
Source: Front Cell Dev Biol. 2021 Nov 18;9:766512. doi: 10.3389/fcell.2021.766512 (PMC8637754; doi:10.3389/fcell.2021.766512)
Supplement: Supplementary file 1 [file DataSheet1.ZIP › supplementary/figure3/3D8-OH.xlsx]

## Sheet: Sheet1
8-OH	Control	NE×2
	112	311
	97	317
	93	270
	114	259
	99	284
