# Supplementary material for: Sirtuin-3 Protects Cochlear Hair Cells Against Noise-Induced Damage via the Superoxide Dismutase 2/Reactive Oxygen Species Signaling Pathway
Source: Front Cell Dev Biol. 2021 Nov 18;9:766512. doi: 10.3389/fcell.2021.766512 (PMC8637754; doi:10.3389/fcell.2021.766512)
Supplement: Supplementary file 1 [file DataSheet1.ZIP › supplementary/figure3/3E/coxiv灰度值.xlsx]

## Sheet: Sheet1
条带灰度值					目的条带灰度值和内参条带灰度值比值
标本	coxiv	cytoC			标本	cytoC	1
PTS	218700	253022				1.15694	49.6539
Control	26244	76194				2.90329	124.605
PTS	124640	131040				1.05135	45.1222
Control	133920	123066				0.918952	39.44
PTS	198058	156978				0.792586	34.0166
Control	37920	99603				2.62666	112.732
							0
	311905	290236				0.930527	39.9368
	46874	101705				2.16975	93.1224
	197478	217860				1.10321	47.3481
	195841	212221				1.08364	46.5081
	204205	234950				1.15056	49.3802
	39061	183340				4.69368	201.446
