# Supplementary material for: Sirtuin-3 Protects Cochlear Hair Cells Against Noise-Induced Damage via the Superoxide Dismutase 2/Reactive Oxygen Species Signaling Pathway
Source: Front Cell Dev Biol. 2021 Nov 18;9:766512. doi: 10.3389/fcell.2021.766512 (PMC8637754; doi:10.3389/fcell.2021.766512)
Supplement: Supplementary file 1 [file DataSheet1.ZIP › supplementary/figure3/3F/cytoC灰度值.xlsx]

## Sheet: Sheet1
条带灰度值					目的条带灰度值和内参条带灰度值比值
标本	ACTIN	cytoC			标本	cytoC	1
PTS	474704	253022				0.53301	190.361
Control	468800	76194				0.16253	58.0464
PTS	452400	131040				0.289655	103.448
Control	444520	123066				0.276851	98.8755
PTS	459392	156978				0.341708	122.039
Control	465968	99603				0.213755	76.3411
							0
	490083	290236				0.592218	211.506
	473455	101705				0.214815	76.7195
	495851	217860				0.439366	156.916
	505818	212221				0.41956	149.843
	475285	234950				0.494335	176.548
	481916	183340				0.38044	135.871
