# Supplementary material for: Sirtuin-3 Protects Cochlear Hair Cells Against Noise-Induced Damage via the Superoxide Dismutase 2/Reactive Oxygen Species Signaling Pathway
Source: Front Cell Dev Biol. 2021 Nov 18;9:766512. doi: 10.3389/fcell.2021.766512 (PMC8637754; doi:10.3389/fcell.2021.766512)
Supplement: Supplementary file 1 [file DataSheet1.ZIP › supplementary/figure4/4B.xlsx]

## Sheet: Sheet1
	PTS											PTS+3-TYP
click	10	15	10	10	15	10	10	10	15	10		20	15	20	25	20	25	20	25	25	20
4k	15	15	10	10	10	15	10	15	15	15		20	25	20	25	20	25	20	25	20	25
8k	10	15	15	15	15	10	15	10	10	10		25	20	25	25	25	20	20	20	25	25
16k	15	15	15	15	10	15	10	15	20	10		25	25	20	25	25	25	20	20	20	20
32k	15	10	15	15	10	15	15	20	15	10		25	25	20	20	20	20	25	25	20	25
