# Supplementary material for: Sirtuin-3 Protects Cochlear Hair Cells Against Noise-Induced Damage via the Superoxide Dismutase 2/Reactive Oxygen Species Signaling Pathway
Source: Front Cell Dev Biol. 2021 Nov 18;9:766512. doi: 10.3389/fcell.2021.766512 (PMC8637754; doi:10.3389/fcell.2021.766512)
Supplement: Supplementary file 1 [file DataSheet1.ZIP › supplementary/figure4/4D.xlsx]

## Sheet: Sheet1
	PTS											PTS+3-TYP
Apical	99	91	98	94	96	95	91	95	92	93		88	88	88	88	86	89	93	89	90	89
Middle	80	91	84	93	89	79	77	84	90	85		77	72	71	73	80	75	77	78	79	76
Basal	81	80	75	79	79	83	83	75	79	82		72	68	66	67	71	67	71	74	73	72
