# Supplementary material for: Sirtuin-3 Protects Cochlear Hair Cells Against Noise-Induced Damage via the Superoxide Dismutase 2/Reactive Oxygen Species Signaling Pathway
Source: Front Cell Dev Biol. 2021 Nov 18;9:766512. doi: 10.3389/fcell.2021.766512 (PMC8637754; doi:10.3389/fcell.2021.766512)
Supplement: Supplementary file 1 [file DataSheet1.ZIP › supplementary/figure4/4F.xlsx]

## Sheet: Sheet1
	PTS											PTS+3-TYP
Apical	3	3	1	3	6	3	5	3	4	3		3	1	3	3	3	2	3	2	2	3
Middle	6	6	7	7	10	9	7	7	7	9		7	7	4	3	7	3	6	5	7	6
Basal	9	9	7	8	8	8	7	10	10	7		7	6	9	7	6	8	7	6	6	7
