# Supplementary material for: Sirtuin-3 Protects Cochlear Hair Cells Against Noise-Induced Damage via the Superoxide Dismutase 2/Reactive Oxygen Species Signaling Pathway
Source: Front Cell Dev Biol. 2021 Nov 18;9:766512. doi: 10.3389/fcell.2021.766512 (PMC8637754; doi:10.3389/fcell.2021.766512)
Supplement: Supplementary file 1 [file DataSheet1.ZIP › supplementary/figure4/4G.xlsx]

## Sheet: Sheet1
	PTS											PTS+3-TYP
Apical	6	7	4	7	4	7	5	7	7	7		6	8	6	7	8	5	7	5	7	6
Middle	6	3	6	8	8	7	8	6	8	5		7	5	9	7	5	6	8	8	9	7
Basal	9	8	7	8	8	7	9	9	7	9		12	9	11	11	9	8	9	10	9	8
