# Supplementary material for: Sirtuin-3 Protects Cochlear Hair Cells Against Noise-Induced Damage via the Superoxide Dismutase 2/Reactive Oxygen Species Signaling Pathway
Source: Front Cell Dev Biol. 2021 Nov 18;9:766512. doi: 10.3389/fcell.2021.766512 (PMC8637754; doi:10.3389/fcell.2021.766512)
Supplement: Supplementary file 1 [file DataSheet1.ZIP › supplementary/figure5/5A/SOD2灰度值.xlsx]

## Sheet: Sheet1
条带灰度值									目的条带灰度值和内参条带灰度值比值
标本号	ACTIN	ac-SOD2	总SOD-2						标本号	ac-SOD2	总SOD-2		ac-SOD2/SOD2	1
PTS+3-TYP	376650	164730	152766						PTS+3-TYP	0.437356	0.405591		1.07832	119.813
PTS	364800	156060	222222						PTS	0.427796	0.609161		0.702271	78.0301
PTS+3-TYP	388800	149292	214200						PTS+3-TYP	0.383981	0.550926		0.696975	77.4416
PTS	384384	42840	94395						PTS	0.111451	0.245575		0.453838	50.4264
PTS+3-TYP	394128	87204	47085						PTS+3-TYP	0.221258	0.119466		1.85205	205.784
PTS	380880	58140	36261						PTS	0.152647	0.0952032		1.60338	178.153
