# Supplementary material for: Sirtuin-3 Protects Cochlear Hair Cells Against Noise-Induced Damage via the Superoxide Dismutase 2/Reactive Oxygen Species Signaling Pathway
Source: Front Cell Dev Biol. 2021 Nov 18;9:766512. doi: 10.3389/fcell.2021.766512 (PMC8637754; doi:10.3389/fcell.2021.766512)
Supplement: Supplementary file 1 [file DataSheet1.ZIP › supplementary/figure5/5B SOD2活性.xlsx]

## Sheet: Sheet1
SOD2活性	NE×2	NE×2+3-TYP
	103	66
	105	74
	100	67
	102	71
	100	66
	104	70
	100	72
	97	65
	105	68
	96	69
