# Supplementary material for: Sirtuin-3 Protects Cochlear Hair Cells Against Noise-Induced Damage via the Superoxide Dismutase 2/Reactive Oxygen Species Signaling Pathway
Source: Front Cell Dev Biol. 2021 Nov 18;9:766512. doi: 10.3389/fcell.2021.766512 (PMC8637754; doi:10.3389/fcell.2021.766512)
Supplement: Supplementary file 1 [file DataSheet1.ZIP › supplementary/figure5/5D 4HNE.xlsx]

## Sheet: Sheet1
4HNE	NE×2	NE×2+3-TYP
	13.427	23.933
	15.536	25.921
	12.717	22.417
	13.518	23.771
	13.165	23.671
	11.351	25.767
