# Supplementary material for: Sirtuin-3 Protects Cochlear Hair Cells Against Noise-Induced Damage via the Superoxide Dismutase 2/Reactive Oxygen Species Signaling Pathway
Source: Front Cell Dev Biol. 2021 Nov 18;9:766512. doi: 10.3389/fcell.2021.766512 (PMC8637754; doi:10.3389/fcell.2021.766512)
Supplement: Supplementary file 1 [file DataSheet1.ZIP › supplementary/figure5/5E ROS.xlsx]

## Sheet: Sheet1
ROS	NE×2	NE×2+3-TYP
	1	3.2969
	1.53019	2.86506
	0.968707	2.31928
	1.23433	2.05458
	0.744957	2.41702
	1.1996	2.61613
