# Supplementary material for: Sirtuin-3 Protects Cochlear Hair Cells Against Noise-Induced Damage via the Superoxide Dismutase 2/Reactive Oxygen Species Signaling Pathway
Source: Front Cell Dev Biol. 2021 Nov 18;9:766512. doi: 10.3389/fcell.2021.766512 (PMC8637754; doi:10.3389/fcell.2021.766512)
Supplement: Supplementary file 1 [file DataSheet1.ZIP › supplementary/figure5/5F/cytc cas.xlsx]

## Sheet: Sheet1
条带灰度值									目的条带灰度值和内参条带灰度值比值
标本号	ACTIN	Caspase 3	CytoC						标本号	Caspase 3	CytoC		Caspase 3 100%	CytoC 100%
PTS+3-TYP	226226	342509	577876						PTS+3-TYP	1.51401	2.55442		160.213	232.22
PTS	213240	247325	284261						PTS	1.15984	1.33306		122.735	121.187
PTS+3-TYP	234183	337013	483036						PTS+3-TYP	1.4391	2.06264		152.286	187.513
PTS	212794	208723	258143						PTS	0.980869	1.21311		103.796	110.283
PTS+3-TYP	212740	239159	285479						PTS+3-TYP	1.12418	1.34192		118.961	121.992
PTS	195119	132038	155837						PTS	0.676705	0.798677		71.609	72.607
