# Supplementary material for: Sirtuin-3 Protects Cochlear Hair Cells Against Noise-Induced Damage via the Superoxide Dismutase 2/Reactive Oxygen Species Signaling Pathway
Source: Front Cell Dev Biol. 2021 Nov 18;9:766512. doi: 10.3389/fcell.2021.766512 (PMC8637754; doi:10.3389/fcell.2021.766512)
Supplement: Supplementary file 1 [file DataSheet1.ZIP › supplementary/figure6/6C/SIRT3灰度值.xlsx]

## Sheet: Sheet1
条带灰度值					目的条带灰度值和内参条带灰度值比值
标本	ACTIN	SIRT3			标本	SIRT3	1
AAV	400064	515778				1.28924	920.885
PTS	399200	32384				0.0811222	57.9445
AAV	413362	217107				0.525222	375.159
AAV	325507	282314				0.867305	619.504
PTS	325000	64990				0.199969	142.835
AAV	339822	130921				0.385263	275.188
PTS	329232	46329				0.140718	100.513
PTS	349272	52390				0.149998	107.141
PTS	353258	49121				0.139051	99.3224
