# Supplementary material for: Sirtuin-3 Protects Cochlear Hair Cells Against Noise-Induced Damage via the Superoxide Dismutase 2/Reactive Oxygen Species Signaling Pathway
Source: Front Cell Dev Biol. 2021 Nov 18;9:766512. doi: 10.3389/fcell.2021.766512 (PMC8637754; doi:10.3389/fcell.2021.766512)
Supplement: Supplementary file 1 [file DataSheet1.ZIP › supplementary/figure6/6D.xlsx]

## Sheet: Sheet1
	PTS											PTS+2-ME											PTS+AAV-SIRT3											PTS+2-ME+AAV-SIRT3
click	10	15	15	10	10	15	15	10	15	10		10	15	10	15	10	15	15	10	15	10		5	10	5	10	5	5	5	10	5	5		15	10	20	10	10	10	10	10	10	10
4k	10	10	15	15	10	15	15	15	10	10		10	15	10	15	10	15	10	15	15	10		10	5	10	5	10	5	5	5	5	5		10	5	10	15	10	15	10	15	10	15
8k	15	10	15	10	10	15	10	15	15	10		15	15	10	15	10	10	15	15	15	10		5	5	10	5	5	0	10	5	5	10		10	10	5	15	10	15	10	15	15	10
16k	15	15	10	15	10	15	10	15	15	10		15	10	15	10	15	15	15	20	15	10		5	10	5	10	10	5	5	5	10	5		10	15	10	10	15	10	10	10	10	10
32k	15	10	10	20	15	10	20	20	15	10		15	10	15	15	10	20	15	10	10	15		10	10	10	5	5	5	5	10	5	5		10	10	10	10	15	10	10	10	15	15
