# Supplementary material for: Sirtuin-3 Protects Cochlear Hair Cells Against Noise-Induced Damage via the Superoxide Dismutase 2/Reactive Oxygen Species Signaling Pathway
Source: Front Cell Dev Biol. 2021 Nov 18;9:766512. doi: 10.3389/fcell.2021.766512 (PMC8637754; doi:10.3389/fcell.2021.766512)
Supplement: Supplementary file 1 [file DataSheet1.ZIP › supplementary/figure6/6F.xlsx]

## Sheet: Sheet1
	NE×2											NE×2+2ME											NE×2+AAV-SIRT3											NE×2+AAV-SIRT3+2ME
Apical	7	8	8	7	10	10	10	8	8	10		12	8	7	7	8	12	7	9	12	8		14	16	16	13	14	16	15	14	16	14		10	11	12	9	10	9	13	13	10	13
Middle	14	14	13	16	15	12	14	15	13	15		15	13	16	12	15	14	16	14	15	13		17	16	16	20	17	17	17	19	17	17		16	13	14	14	17	14	16	15	13	17
Basal	14	15	16	17	15	15	13	15	16	17		15	16	16	16	13	16	16	16	17	16		20	21	23	24	23	23	20	20	20	21		20	18	18	20	17	19	17	17	18	19
